# Supplementary material for: Persistent Low-Grade Inflammation and Post-COVID Condition: Evidence from the ORCHESTRA Cohort
Source: Biomedicines. 2025 Dec 31;14(1):83. doi: 10.3390/biomedicines14010083 (PMC12839268; doi:10.3390/biomedicines14010083)
Supplement: Supplementary file 1 [file biomedicines-14-00083-s001.zip]

Archive with 2 entries (2 files):
- biomedicines-3997284-non-published.pdf
- biomedicines-3997284-supplementary.pdf
